# Supplementary material for: Testing the potential significance of different scion/rootstock genotype combinations on the ecology of old cultivated olive trees in the southeast Mediterranean area
Source: BMC Ecol. 2017 Feb 6;17:3. doi: 10.1186/s12898-017-0114-3 (PMC5295185; doi:10.1186/s12898-017-0114-3)
Supplement: Supplementary file 2 — Additional file 2: Table S1. Quantitative phenotypic data for each tree belonging to GG1 and GG2; md represent missing data. [file 12898_2017_114_MOESM2_ESM.xlsx]

## Sheet: olives_final
Site	# Tree	GG	Oil content (% FW)	Paste water (%)	Acidity (% of free oleic acid)	Peroxide value (mequiv/kg)	Total polyphenols (mg/kg oil)	MUFA:PUFA	Stone wieght (g)	Stone length (mm)	Stone width (mm)	Fruit weight (g)	Fruit width (mm)
AMZ	1	2	24.33	md	0.313488	4.07609	527.721	6.54574	0.42	14.235	6.58	1.22	10.986
ASH	1	2	26.82	31.88	1.10069	9.05797	17.0482	4.4852	0.62	16.967	7.783	2.35	13.548
ASH	2	2	22.74	44.42	1.36542	4.98188	206.904	4.96822	0.67	18.515	7.561	2.6	14.25
ASH	3	2	26.34	36.08	md	8.60507	103.839	5.22263	0.65	18.7	7.542	2.46	14.269
AZK	1	2	27.6	32.26	0.236858	6.79348	496.724	5.6983	0.56	16.758	7.342	1.98	12.965
AZK	2	2	28.67	33.86	0.195059	6.79348	144.91	6.08781	0.63	17.154	7.592	2.15	13.222
AZK	3	2	23.23	48.3	0.264723	9.05797	544.769	4.15113	0.61	17.928	7.493	3.01	15.087
BNR	1	2	18.24	md	md	md	md	md	0.23	12.002	5.864	0.61	8.784
BNR	2	2	md	md	md	md	59.0454	md	0.36	13.967	6.35	1.7	12.448
BNR	3	2	34.09	41.52	0.550346	2.71739	591.264	5.86146	0.68	17.026	7.767	3.39	16.461
BNR	4	2	27.05	40.71	0.536413	2.26449	582.74	6.5835	0.56	17.651	7.209	2.01	13.106
DIH	1	1	25.96	36.31	1.26838	md	340.005	6.80592	0.42	15.367	6.742	1.3	11.156
DIH	2	2	25.66	36.13	0.323491	md	347.322	6.80722	0.41	15.425	6.717	1.38	11.414
DIH	3	2	20.01	32.35	0.309367	md	170.99	6.33061	0.53	17.055	7.393	1.33	10.946
DIH	4	1	19.02	32.72	0.355922	md	310.007	6.46437	0.57	17.778	7.484	1.41	11.255
EBB	1	2	25.85	34.07	0.222925	6.58	388.235	5.1225	0.68	16.37	7.16	1.9	13.13
EBB	2	2	25.82	35.39	0.208992	4.08	655	md	0.9	16.38	7.14	1.9	12.57
EBB	3	2	25.08	35.65	0.167194	3.62	559	md	0.87	16.8	7.5	2	13.45
EBB	4	1	29.15	36.76	0.195059	9.05797	418	7.88209	0.76	17.01	7.17	1.9	13.37
EBB	5	2	27.71	35.31	0.236858	6.34058	717.576	5.88161	0.87	17.16	7.3	2	13.1
EBB	6	2	25.05	39.63	0.264723	10.4167	434.73	5.13634	1.03	17.83	7.47	1.9	12.35
EBB	7	2	28.37	29.64	0.250791	5.43	613	md	1.11	18.59	7.83	2	12.65
EBB	8	2	28.22	33.82	0.236858	7.69928	718	5.15341	1.05	18.72	7.93	2	13.33
EHS	1	2	32.69	30	0.139328	6.34058	558	5.2259	0.73	15.05	7	1.6	12.25
EHS	2	2	17.79	47.62	0.111462	4.52899	323	5.49612	1.13	18.72	7.47	2.7	14.27
EHS	3	2	18.37	44.32	0.208992	6.57	124.762	5.49779	1.13	19.4	7.4	1.7	11.92
EIK	1	1	35.76	35.84	0.278656	9.05797	629.235	6.15537	0.32	14.247	7.116	0.77	8.678
EIK	2	1	29.94	34.24	0.125395	10.8696	110.814	6.76328	0.52	15.873	7.206	1.98	13.112
EIK	3	1	21.21	33.84	0.125395	9.05797	51.1447	8.40004	0.43	16.24	6.567	1.17	10.18
EIK	4	1	26.44	31.79	0.139328	9.05797	161.958	7.26864	0.51	16.534	6.843	1.57	11.342
EIK	5	2	35.76	md	md	md	md	7.39736	0.63	17.849	7.465	2.28	13.392
EIK	6	1	27.63	32.69	0.250791	3.62319	378.161	7.69035	0.63	18.241	7.391	1.93	12.596
EJB	1	2	27.75	28.74	0.208992	4.98188	264	6.24962	0.89	16.79	7.58	1.6	12.33
EJB	2	2	24.37	28.78	0.236858	2.71739	640	7.42268	0.69	17	7.13	1.1	11.02
EJB	3	2	33.72	29.97	0.153261	11.7754	213	5.6746	0.87	17.42	7.67	2	12.72
EJB	4	1	34.22	35.43	0.208992	2.71739	577	6.93504	0.84	18.05	7.73	2.1	14.12
EJB	5	1	30.58	30.65	0.250791	5.88768	403.78	6.98992	0.95	17.36	7.3	2	12.75
ENB	1	2	27.55	29.03	0.181126	4.07609	301	6.76106	0.47	16.44	7.09	1.7	12.17
ENB	2	2	26.86	37.31	0.181126	12.6812	681	md	0.8	16.5	7.67	2	13.16
ENB	3	1	22.58	36.8	0.208992	12.2283	188	md	0.5	17	7.42	1.4	11.87
ENB	4	1	31.15	33.88	0.153261	4.52899	842	md	0.94	17.51	8.19	3	15.41
ENZ	1	1	30.36	31.9	0.222925	1.81159	831	md	0.65	15.85	6.5	1.7	12.58
ENZ	2	1	31.87	33.7	0.208992	16.7572	816	md	0.95	16.36	7.36	2.1	13.59
ENZ	3	1	27.58	32.48	0.195059	5.43478	539	md	0.68	17.42	7.37	1.9	12.92
ENZ	4	1	28.78	30.56	0.222925	7.24638	666	md	1.05	17.96	8.11	2.2	13.97
EQA	1	1	30.87	28.42	0.34832	3.17029	376.04	6.76224	0.94	15.54	7	1.7	12.33
EQA	2	1	34.97	24.9	0.181126	4.52899	202.03	7.10388	0.95	16.22	7.48	1.9	12.89
ERB	1	2	30.86	27.71	0.195059	9.96377	438.605	5.98765	0.87	16.7	7.69	2	13.07
ERB	2	1	30.06	28.61	0.153261	4.07609	447.904	5.14395	0.9	17.63	7.57	1.9	12.52
ERB	3	2	27.74	30.82	0.111462	10.8696	457.978	7.9702	0.96	17.73	7.82	2.3	14.25
ERB	4	1	31.37	26.7	0.236858	7.69928	427	5.27236	1	18.4	7.67	2.2	13.34
ERK	1	2	29.42	30.46	0.167194	2.26449	353.364	5.07457	1	16.97	7.62	2	13.24
ERK	2	1	24.83	33.98	0.167194	5.45	361.113	5.4259	1.11	17.69	7.43	2	12.8
ERK	3	1	24.12	29.18	0.236858	3.4	243	5.50318	0.89	17.89	7.33	1.6	11.76
ERK	4	1	35.86	27.55	0.222925	5.88768	616.836	5.41579	0.86	18.06	7.68	2.4	13.76
ERK	5	1	34.96	27.21	0.111462	7.69928	523	5.32589	1.1	18.39	7.79	2.2	13.27
ESB	1	1	28.65	28.04	0.222925	4.52899	279	7.17136	0.78	15.09	6.91	1.4	11.12
ESB	2	1	30.7	27.6	0.613043	4.07609	298	md	1	17.93	7.96	2	13.38
ESK	1	2	23.71	27.87	0.167194	5.43478	276	7.02148	0.7	17.32	7.54	1.4	11.64
ETD	1	1	34.59	30.22	0.181126	6.34058	697	md	0.8	15.32	7.31	2	13.62
ETD	2	2	28.9	32.92	0.501581	7.926	682	md	0.8	16.88	7.51	2	13.9
ETS	1	1	22.62	43.74	0.208992	6.246	389	md	1	15.8	7.34	2.4	14.11
ETS	2	2	23.69	39.16	0.264723	3.397	157	6.50324	1.17	16.53	7.72	1.4	12.04
ETS	3	2	26.22	31.65	0.208992	3.4	471.151	md	0.81	16.62	6.84	1.3	11.17
ETS	4	1	28.73	29.21	0.139328	7.02	294	5.87757	1	17.06	7.47	1.8	12.25
EWIK	1	2	27.29	33.72	0.264723	4.98188	301	4.98715	0.71	16.96	7.59	1.7	12.75
EWIK	2	2	30.52	28.86	0.264723	5.43478	183.656	6.10487	0.86	17.88	7.74	1.8	14.23
EWIK	3	1	35	29.52	0.153261	4.07609	372.737	6.80695	1.14	17.89	7.68	2.5	14.11
EWIK	4	2	33.78	31.22	0.250791	11.7754	344	5.64895	1.08	18.1	7.87	2.6	13.73
HAD	1	2	25.59	28.6	0.236858	20.3804	648.608	7.91929	0.42	16.415	6.608	1.07	9.891
Jer	1	2	28.86	27.86	0.8917	22.6449	115.463	7.17664	0.67	18.189	7.361	2	12.475
Jer	2	2	23.34	41.02	md	31.7029	353.364	6.84453	0.66	19.263	7.447	2.59	14.045
Jer	3	2	md	md	md	md	md	md	0.75	19.919	7.78	2.71	14.347
KAM	1	1	22.36	42.91	0.705	md	389.758	5.4853	0.6	16.954	7.743	2.1	13.897
KAM	2	1	22.8	42.23	0.638272	md	498.776	5.22738	0.49	17.249	7.073	1.87	12.86
KAM	3	1	16.95	47.5	0.66	md	419.756	6.03354	0.51	17.827	7.104	1.71	12.554
KZE	1	2	13.71	47.06	0.383152	5.88768	714.476	4.65992	0.25	12.035	5.884	0.83	9.679
KZE	2	1	13.24	44.19	0.320455	5.43478	722.225	5.9494	0.33	13.346	6.425	0.84	9.826
KZE	3	1	14.07	43.48	0.313488	4.52899	735.399	6.343	0.46	15.922	6.947	1.27	11.015
MAK	1	1	22.36	md	0.585178	5.43478	487.425	4.82893	0.39	16.171	5.915	1.38	11.003
MAK	2	1	19.83	45.45	0.424951	4.98188	478.126	5.11945	0.41	16.3	5.694	1.49	11.037
MAK	3	1	25.17	md	0.208992	6.79348	247.199	5.48238	0.43	17.567	5.666	1.87	12.139
MAK	4	1	21.38	43.55	0.376186	5.43478	328.566	4.92255	0.54	17.741	6.618	1.88	12.02
MAK	5	1	22.96	44.22	0.362253	3.17029	152.659	5.20555	0.54	18.451	6.784	2.01	12.886
MAK	6	1	26.52	md	0.250791	2.26449	346.389	5.66156	0.58	19.443	6.726	2.71	14.349
RAI	1	1	27.53	42.89	0.936412	7.24638	md	5.78051	0.46	17.032	6.764	1.52	11.838
RAI	2	1	22.06	49.69	1.38482	9.96377	md	4.96333	0.53	17.185	7.265	1.97	13.024
RAI	3	1	21.7	50.71	0.705	4.52899	md	5.6174	0.64	17.52	7.713	2.43	14.302
RAR	1	1	39.58	37.69	0.844569	md	803.149	4.41313	0.45	15.63	7.401	3.19	15.934
YAL	1	2	6.69	md	md	md	26.1205	md	0.25	12.164	5.488	0.51	7.307
YAL	2	2	14.42	md	md	md	74.4104	5.23244	0.37	13.784	5.475	0.88	9.347
YAL	3	2	12.31	md	md	md	93.4337	5.53522	0.39	14.161	6.42	0.87	9.227
YAL	4	2	12.43	md	md	md	26.1205	4.73941	0.38	14.434	6.446	0.83	8.876
YRM	1	2	16.42	48.31	0.320455	2.71739	688.129	5.49193	0.38	14.496	6.53	1.25	11.101
YRM	2	2	23.39	38.92	0.459783	3.17029	499.823	4.67753	0.47	14.894	8.191	1.46	11.464
YRM	3	2	23.23	34.08	0.626976	6.79348	266.572	4.75873	0.42	15.079	6.823	1.28	11.137
YRM	4	1	24.55	34.68	0.543379	4.52899	350.264	4.40617	0.47	16.394	7.13	1.32	11.362
YRM	5	1	22.01	md	0.369219	3.17029	657.907	4.95592	0.46	16.547	7.037	1.47	11.441
YRM	6	2	24.62	34.45	0.682708	4.98188	175.907	4.48058	0.55	16.785	7.413	1.66	12.186
YRM	7	1	20.91	44.9	0.243824	3.62319	289.82	4.23134	0.53	16.829	7.214	1.7	12.304
YRM	8	2	25.2	md	0.585178	4.07609	176.682	4.29196	0.56	17.55	7.273	1.84	12.27
YRR	1	2	21.58	38.21	0.334387	4.52899	418.457	4.74412	0.44	15.169	7.029	1.35	11.095
YRR	2	2	24.59	42.39	0.668775	4.52899	255.724	4.38237	0.44	15.343	6.632	1.51	11.827
YRR	3	2	23.59	40.76	0.369219	3.17029	713.701	5.43912	0.5	15.653	7.349	1.7	12.406
YRR	4	2	26.95	35.59	0.376186	4.07609	244.1	4.66291	0.47	15.885	6.993	1.71	12.312
YRR	5	2	23.62	md	1.03799	2.71739	517.647	5.33165	0.57	16.385	7.611	1.91	13.307
YRR	6	2	28.39	39.03	0.515514	4.52899	163.508	4.29487	0.55	17.185	7.239	2.2	13.502
ZAL	1	2	25.95	36.84	0.278519	5.43478	364.882	6.96165	0.36	13.745	6.497	1.11	11.135
ZAL	2	2	25.62	32.19	0.296495	5.43478	384.637	6.74275	0.39	13.83	6.718	1.09	10.655
ZAL	3	1	25.1	37.16	0.260672	3.17029	340.005	6.90646	0.41	15.106	6.568	1.2	10.78
ZAL	4	2	21.82	34.17	0.325017	3.62319	311.47	6.73176	0.45	15.296	7.087	1.33	10.948
